# Supplementary material for: Characterization of Beverage Viscosity Based on the International Dysphagia Diet Standardisation Initiative and Its Correspondence to the Japanese Dysphagia Diet 2021
Source: Nutrients. 2025 Mar 17;17(6):1051. doi: 10.3390/nu17061051 (PMC11944815; doi:10.3390/nu17061051)
Supplement: Supplementary file 1 [file nutrients-17-01051-s001.zip]

Archive with 1 entries (1 files):
- nutrients-3507339-supplementary.pdf
